# Supplementary material for: Searching for visual features that explain response variance of face neurons in inferior temporal cortex
Source: PLoS One. 2018 Sep 20;13(9):e0201192. doi: 10.1371/journal.pone.0201192 (PMC6147465; doi:10.1371/journal.pone.0201192)
Supplement: S2 File — (ZIP) [file pone.0201192.s003.zip]

Archive with 1,000 entries (1,000 files):
- S2/Fakeface1.png
- S2/Fakeface2.png
- S2/Fakeface3.png
- S2/Fakeface4.png
- S2/Fakeface5.png
- S2/GrayMf022m1_1.png
- S2/GrayMf022m1_2.png
- S2/GrayMf022m1_3.png
- S2/GrayMf022m1_4.png
- S2/GrayMf022m1_5.png
- S2/GrayMf022m1_6.png
- S2/GrayMf022m1_7.png
- S2/GrayMf023m2_1.png
- S2/GrayMf023m2_2.png
- S2/GrayMf023m2_3.png
- S2/GrayMf023m2_4.png
- S2/GrayMf023m2_5.png
- S2/GrayMf023m2_6.png
- S2/GrayMf023m2_7.png
- S2/GrayMf024m3_1.png
- S2/GrayMf024m3_2.png
- S2/GrayMf024m3_3.png
- S2/GrayMf024m3_4.png
- S2/GrayMf024m3_5.png
- S2/GrayMf024m3_6.png
- S2/GrayMf024m3_7.png
- S2/GrayMf025m4_1.png
- S2/GrayMf025m4_2.png
- S2/GrayMf025m4_3.png
- S2/GrayMf025m4_4.png
- S2/GrayMf025m4_5.png
- S2/GrayMf025m4_6.png
- S2/GrayMf025m4_7.png
- S2/GrayMf026m5_1.png
- S2/GrayMf026m5_2.png
- S2/GrayMf026m5_3.png
- S2/GrayMf026m5_4.png
- S2/GrayMf026m5_5.png
- S2/GrayMf026m5_6.png
- S2/GrayMf026m5_7.png
- S2/Hf001.png
- S2/Hf003.png
- S2/Hf005.png
- S2/Hf007.png
- S2/Hf009.png
- S2/Hf011.png
- S2/Hf013.png
- S2/Hf015.png
- S2/Hf017.png
- S2/Hf019.png
- S2/Hf021.png
- S2/Hf023.png
- S2/Hf025.png
- S2/Hf027.png
- S2/Hf029.png
- S2/Hf031.png
- S2/Hf033.png
- S2/Hf035.png
- S2/Hf037.png
- S2/Hf039.png
- S2/Hf041.png
- S2/Hf043.png
- S2/Hf045.png
- S2/Hf047.png
- S2/Hf049.png
- S2/Hf051.png
- S2/Hf053.png
- S2/Hf055.png
- S2/Hf057.png
- S2/Hf059.png
- S2/Hf061.png
- S2/Hf063.png
- S2/Hf065.png
- S2/Hf067.png
- S2/Hf069.png
- S2/Hf071.png
- S2/Hf073.png
- S2/Hf075.png
- S2/Hf077.png
- S2/Hf079.png
- S2/Hf081.png
- S2/Hf083.png
- S2/Hf085.png
- S2/Hf087.png
- S2/Hf089.png
- S2/Hf091.png
- S2/Hf093.png
- S2/Hf095.png
- S2/Hf097.png
- S2/Hf099.png
- S2/Hf101.png
- S2/Hf103.png
- S2/Hf105.png
- S2/Hf107.png
- S2/Hf109.png
- S2/Hf111.png
- S2/Hf113.png
- S2/Hf115.png
- S2/Hf117.png
- S2/Hf119.png
- S2/Hf121.png
- S2/Hf123.png
- S2/Hf125.png
- S2/Hf127.png
- S2/Hf129.png
- S2/Hf131.png
- S2/Hf133.png
- S2/Hf135.png
- S2/Hf137.png
- S2/Hf139.png
- S2/Hf141.png
- S2/Hf143.png
- S2/Hf145.png
- S2/Hf147.png
- S2/Hf149.png
- S2/Hf151.png
- S2/Hf153.png
- S2/Hf155.png
- S2/Hf157.png
- S2/Hf159.png
- S2/Hf161.png
- S2/Hf163.png
- S2/Hf165.png
- S2/Hf167.png
- S2/Hf169.png
- S2/Hf171.png
- S2/Hf173.png
- S2/Hf175.png
- S2/Hf177.png
- S2/Hf179.png
- S2/Hf181.png
- S2/Hf183.png
- S2/Hf185.png
- S2/Hf187.png
- S2/Hf189.png
- S2/Hf191.png
- S2/HH01_01.png
- S2/HH01_02.png
- S2/HH01_03.png
- S2/HH01_04.png
- S2/HH01_05.png
- S2/HH01_06.png
- S2/HH01_07.png
- S2/HH01_08.png
- S2/HH01_09.png
- S2/HH01_10.png
- S2/HH01_11.png
- S2/HH02_01.png
- S2/HH02_02.png
- S2/HH02_03.png
- S2/HH02_04.png
- S2/HH02_05.png
- S2/HH02_06.png
- S2/HH02_07.png
- S2/HH02_08.png
- S2/HH02_09.png
- S2/HH02_10.png
- S2/HH02_11.png
- S2/HH03_01.png
- S2/HH03_02.png
- S2/HH03_03.png
- S2/HH03_04.png
- S2/HH03_05.png
- S2/HH03_06.png
- S2/HH03_07.png
- S2/HH03_08.png
- S2/HH03_09.png
- S2/HH03_10.png
- S2/HH03_11.png
- S2/HH04_03.png
- S2/HH04_05.png
- S2/HH04_06.png
- S2/HH04_07.png
- S2/HH04_09.png
- S2/HH05_01.png
- S2/HH05_02.png
- S2/HH05_03.png
- S2/HH05_04.png
- S2/HH05_05.png
- S2/HH05_06.png
- S2/HH05_07.png
- S2/HH05_08.png
- S2/HH05_09.png
- S2/HH05_10.png
- S2/HH05_11.png
- S2/HH07_01.png
- S2/HH07_02.png
- S2/HH07_03.png
- S2/HH07_04.png
- S2/HH07_05.png
- S2/HH07_06.png
- S2/HH07_07.png
- S2/HH07_08.png
- S2/HH07_09.png
- S2/HH07_10.png
- S2/HH07_11.png
- S2/HH08_03.png
- S2/HH08_05.png
- S2/HH08_06.png
- S2/HH08_07.png
- S2/HH08_09.png
- S2/HH08s.png
- S2/HH09_01.png
- S2/HH09_02.png
- S2/HH09_03.png
- S2/HH09_04.png
- S2/HH09_05.png
- S2/HH09_06.png
- S2/HH09_07.png
- S2/HH09_08.png
- S2/HH09_09.png
- S2/HH09_10.png
- S2/HH09_11.png
- S2/HH10.png
- S2/HH10s.png
- S2/HH11_01.png
- S2/HH11_02.png
- S2/HH11_03.png
- S2/HH11_04.png
- S2/HH11_05.png
- S2/HH11_06.png
- S2/HH11_07.png
- S2/HH11_08.png
- S2/HH11_09.png
- S2/HH11_10.png
- S2/HH11_11.png
- S2/HH12_03.png
- S2/HH12_05.png
- S2/HH12_06.png
- S2/HH12_07.png
- S2/HH12_09.png
- S2/HH12s.png
- S2/HH13_01.png
- S2/HH13_02.png
- S2/HH13_03.png
- S2/HH13_04.png
- S2/HH13_05.png
- S2/HH13_06.png
- S2/HH13_07.png
- S2/HH13_08.png
- S2/HH13_09.png
- S2/HH13_10.png
- S2/HH13_11.png
- S2/HH14_01.png
- S2/HH14_02.png
- S2/HH14_03.png
- S2/HH14_04.png
- S2/HH14_05.png
- S2/HH14_06.png
- S2/HH14_07.png
- S2/HH14_08.png
- S2/HH14_09.png
- S2/HH14_10.png
- S2/HH14_11.png
- S2/HH15_01.png
- S2/HH15_02.png
- S2/HH15_03.png
- S2/HH15_04.png
- S2/HH15_05.png
- S2/HH15_06.png
- S2/HH15_07.png
- S2/HH15_08.png
- S2/HH15_09.png
- S2/HH15_10.png
- S2/HH15_11.png
- S2/HH18_03.png
- S2/HH18_05.png
- S2/HH18_06.png
- S2/HH18_07.png
- S2/HH18_09.png
- S2/Mf001_01.png
- S2/Mf001_02.png
- S2/Mf001_03.png
- S2/Mf001_04.png
- S2/Mf001_05.png
- S2/Mf001_06.png
- S2/Mf001_07.png
- S2/Mf001_08.png
- S2/Mf001_09.png
- S2/Mf001_10.png
- S2/Mf001_11.png
- S2/Mf001_12.png
- S2/Mf001_13.png
- S2/Mf001_14.png
- S2/Mf001_15.png
- S2/Mf001_16.png
- S2/Mf001_17.png
- S2/Mf001_18.png
- S2/Mf001_19.png
- S2/Mf001_20.png
- S2/Mf002_01.png
- S2/Mf002_02.png
- S2/Mf002_03.png
- S2/Mf002_04.png
- S2/Mf002_05.png
- S2/Mf002_06.png
- S2/Mf002_07.png
- S2/Mf002_08.png
- S2/Mf002_09.png
- S2/Mf002_10.png
[truncated: 700 more entries]
